# Supplementary material for: An effector from the Huanglongbing-associated pathogen targets citrus proteases
Source: Nat Commun. 2018 Apr 30;9:1718. doi: 10.1038/s41467-018-04140-9 (PMC5928222; doi:10.1038/s41467-018-04140-9)
Supplement: Supplementary file 3 — Supplementary Data 1 [file 41467_2018_4140_MOESM3_ESM.xlsx]

## Sheet: Sheet1
Supplementary Data 1. Primers used in this study.
Primer Name	Sequence 5’-3’	Gene Name	Accession Number
qRT-PCR primers
CsPR1F	AAAGTTGTTCAAACTTTTTGTCCTT	Pathogenesis Related gene	EF010853.1
CsPR1R	ACATGATCAATAGTAGGGATGTTAGC
COXF	GTATGCCACGTCGCATTCCAGA	Cytochrome Oxidase subunit 1	KF933043.1
COXR	GCCAAAACTGCTAAGGGCATTC
CcRD21aF	GACCGTCTCCTCCATCTCCAAC	Granulin repeat cysteine protease family protein	XM_006473212
CcRD21aR	GTCCTTGCTCATCAAGCAGGTC
CsSAG12-1F	AAGGTCAATGTGGAGACTGTTG	ervatamin-B-like	XM_006495158
CsSAG12-1R	TTGAGCAGTCTAGTATTTGC
CsSAG12-4F	AGGCCAATGTGGATCCTGTTGG	Cysteine proteinases superfamily protein	orange1.1g019063m
CsSAG12-4R	ACCAACTGCTGCTCCGAAAG
CsAALPF	ATGTGAACCATGCCGTCGTTG	Cysteine proteinases superfamily protein	orange1.1g036910m
CsAALPR	GTTGCAATACCACACATGTT
CsXBCP3F	AGTGACTGAGGTCAAAGATCAAG	Xylem bark cysteine peptidase	orange1.1g014761m
CsXBCP3R	GACGAGAGAGCCAGTAACAATC
SDE1 and PLCP cloning primers- yeast-two-hybrid
5315-no-SP-F	TGCCATGGAGGGCAGTAGTTT	SDE1	CLIBASIA_05315
5315-R	TGGGATCCGTAGACTGCTCCA
SAG12-1-full-length-F	CCATCGATCATCTAAAATGGTGTCGGTCGC	CsSAG12-1	XM_006495158
SAG12-1-cys-F	CCATCGATTTCGTGCTTCATATACAGGATACAG
SAG12-1-R	CGGGATCC TCATGCAACTGGGTAGGAAGG
SAG12-2-full-length-F	GGAATTCCATATGCGGTCGATGCATGAACCG	CsSAG12-2	XM_006470229
SAG12-2-cys-F	GGGAATTCCATATGCGTGCTTTATATACAGGA
SAG12-2-R	TCCCCCGGGTCCATTGCAACTGGATA
AALP-full-length-F	GGAATTCCATATGTCAGCATCAAGCTTCGAC	CsAALP	XM_006474664
AALP-cys-F	GGAATTCCATATGCAAAGGCACAGGTTGGGAGC
AALP-R	CGGGATCCCTAAGCCACAACTGGGTATG
RD21a-full-length-F	CCATCGATCCTTGGACATGTCGATTGTATC	CsRD21a	XM_006473212
RD21a-cys-F	CCATCGATACCGGTCCATGCATCTGG
RD21a-R	CGGGATCCTTAAGCACTGCTACTTCCACC
XCBP3-full-length-F	TCCCCCGGGTTCAGACATCAATGAACTCTTTGA	CsXCBP3	orange1.1g012960m
XCBP3-R	CGGGATCCTTATACAAACCAAGCATCAATGAAGG
RD19-full-length-F	GGAATTCCATATG GTCAACGACGACGATGCTAT	CsRD19	orange1.1g017548m
RD19-R	TCCCCCGGGCTAGCTTGAGGTTGTAT
CTB-full-length-F	GGAATTCCATATG GAGGGAGTGGTTTCCAAGCT	CsCTB	orange1.1g018568m
CTB-R	TCCCCCGGGTCAAGCTGAAGCATCCTCAA
SAG12-63-cys-F	CGCCATATGGTAAGCCGCCAGTCATCACG	CsSAG12-3	orange1.1g018958m
SAG12-63-R	CCGCTCGAGTCATATTGCAACTGGATAGG
SAG12-34-cys-F	CGCCATATGTCCACAACAGCATCCTTCAAG	CcSAG12-1	Ciclev10005334
SAG12-34-R	CCGCTCGAGTCATGCAACTGGGTAGGAAG
SAG12-58-cys-F	CGCCATATGCATCGATCCACAACATCATCC	CsSAG12-4	orange1.1g019063m
SAG12-58-R	CCGCTCGAGTCATGCAAGTGGATAGGAAG
SDE1 and PLCP cloning primers- pull-down
5315-no-SP-F	ATCGGGATCCGGCAGTAGTTTTGGTTGTTGT	SDE1	CLIBASIA_05315
5315-R	CCGACGTCGAC TCA AGACTGCTCCAACATTTTTCTATGG
rcr3-cys-F	TCCCCCGGGGGATGTTGCTGGGCGTTTTC	SlRCR3	AFP73354.1
rcr3-R	CCGCTCGAGCTATGCTATGTTTGGATAAGAAGAC
SAG12-1-cys-F	GCATCCTTCAAGTATCAAAACCTG	CsSAG12-1	XM_006495158
SAG12-1-R	TCATGCAACTGGGTAGGAAG
SAG12-2-cys-F	TCCACCTTCAAGTACCAAAACG	CsSAG12-2	XM_006470229
SAG12-2-R	TCACATTGCAACTGGATAGGAAG
AALP-cys-F	AAAGGAAATCACAAGCTTACTG	CsAALP	XM_006474664
AALP-R	CTAAGCCACAACTGGGTATGATG
RD21a-cys-F	GATCGTTATCTGCCACGTGTC	CsRD21a	XM_006473212
RD21a-R	TTAAGCACTGCTACTTCCACCTTG
XCBP3-cys-F	TCTGTTCAATCGCCCGGTAC	CsXCBP3	orange1.1g012960m
XCBP3-R	TTATACAAACCAAGCATCAATGAAGG
RD19-cys-F	CAAAAGGCTCCTATCCTCCCTAC	CsRD19	orange1.1g017548m
RD19-R	CTAGCTTGAGGTTGTATGGATAGC
CTB-cys-F	CCTGTTAAAACTCATGACAAATCC	CsCTB	orange1.1g018568m
CTB-R	TCAAGCTGAAGCATCCTCAAAC
