# Supplementary material for: An effector from the Huanglongbing-associated pathogen targets citrus proteases
Source: Nat Commun. 2018 Apr 30;9:1718. doi: 10.1038/s41467-018-04140-9 (PMC5928222; doi:10.1038/s41467-018-04140-9)
Supplement: Supplementary file 4 — Supplementary Data 2 [file 41467_2018_4140_MOESM4_ESM.xlsx]

## Sheet: PLCP peptides
Supplementary Data 2. PLCP peptides identified by Mass Spectrometry in Figure 4.
Protein indicates the C. sinensis and C. clementina gene identifier in Phytozome, PLCP indicates the subfamily and name depicted in figure 4, missed cleavages indicates missed trypsin cleavage, start and end position indicate amino acid residues within the full length protein for each peptide. Text under the identification type indicates if the peptide was directly identified by MS/MS or by the M…												Uninfected Abundance			Infected Abundance			Uninfected Activity			Infected Activity
Proteins	PLCP	Sequence	ID'd in Abundance	ID'n in Activity	Missed cleavages	Mass	Start position	End position	Unique (Groups)	Unique (Proteins)	Charges	Identification type 27_C1LI	Identification type 29_C2LI	Identification type 33_C3LI	Identification type 37_H1LI	Identification type 35_H3Li	Identification type 31_H4LI	Identification type 39_C1L	Identification type 47_C2L	Identification type 43_C3L	Identification type 49_H1L	Identification type 45_H3L	Identification type 41_H4L
orange1.1g014761m;orange1.1g013543m;Ciclev10001178m;orange1.1g012960m;orange1.1g019447m	CsXBCP3	CCGFSSAVCCSDHR	Yes	Yes	0	1701.61	376	389	yes	no	2;3	By MS/MS	By MS/MS	By MS/MS	By MS/MS	By MS/MS	By MS/MS	By matching	By matching	By matching	By matching	By matching	By matching
orange1.1g014761m;orange1.1g013543m;Ciclev10001178m;orange1.1g012960m	CsXBCP3	DVPASIDWR	Yes	Yes	0	1057.52	116	124	yes	no	2	By MS/MS	By MS/MS	By MS/MS	By MS/MS	By MS/MS	By MS/MS	By matching	By matching	By matching	By matching	By matching	By MS/MS
orange1.1g014761m;orange1.1g013543m;Ciclev10001178m;orange1.1g012960m;orange1.1g019447m	CsXBCP3	HIVTIDGYKDVPENNEK	Yes	Yes	1	1969.97	221	237	yes	no	3	By MS/MS	By matching	By MS/MS	By MS/MS	By matching	By MS/MS	By matching	By matching	By MS/MS	By MS/MS	By MS/MS	By MS/MS
orange1.1g014761m;orange1.1g013543m;Ciclev10001178m;orange1.1g012960m;orange1.1g019447m	CsXBCP3	HIVTIDGYKDVPENNEKQLLQAVVAQPVSVGICGSER	Yes	No	2	4062.08	221	257	yes	no	4	By matching	By matching	By matching	By MS/MS	By matching	By matching	By matching	By matching	By matching	By matching	By matching	By matching
orange1.1g014761m;orange1.1g013543m;Ciclev10001178m;orange1.1g012960m;orange1.1g019447m	CsXBCP3	IVTGSLVSLSEQELIDCDR	Yes	Yes	0	2133.06	156	174	yes	no	2;3	By matching	By matching	By matching	By MS/MS	By matching	By MS/MS	By matching	By matching	By MS/MS	By MS/MS	By MS/MS	By MS/MS
orange1.1g014761m;orange1.1g013543m;Ciclev10001178m;orange1.1g012960m;orange1.1g019447m	CsXBCP3	NHGIDTEKDYPYR	Yes	Yes	1	1606.74	195	207	yes	no	3	By matching	By matching	By matching	By MS/MS	By matching	By matching	By MS/MS	By matching	By MS/MS	By MS/MS	By MS/MS	By MS/MS
orange1.1g014761m;orange1.1g013543m;Ciclev10001178m;orange1.1g012960m;orange1.1g019447m	CsXBCP3	NHGIDTEKDYPYRGQAGQCNK	Yes	No	2	2450.1	195	215	yes	no	3;4	By MS/MS	By MS/MS	By MS/MS	By MS/MS	By MS/MS	By MS/MS	By matching	By matching	By matching	By matching	By matching	By matching
orange1.1g014761m;orange1.1g013543m;Ciclev10001178m;orange1.1g012960m;orange1.1g019447m	CsXBCP3	QLLQAVVAQPVSVGICGSER	Yes	No	0	2110.12	238	257	yes	no	2;3	By matching	By matching	By matching	By MS/MS	By MS/MS	By matching	By matching	By matching	By matching	By matching	By matching	By matching
orange1.1g014761m;orange1.1g013543m;Ciclev10001178m;orange1.1g012960m;orange1.1g019447m	CsXBCP3	YCCPSNYPICDSVR	Yes	No	0	1789.72	390	403	yes	no	2	By MS/MS	By MS/MS	By MS/MS	By MS/MS	By MS/MS	By MS/MS	By matching	By matching	By matching	By matching	By matching	By matching
Ciclev10028616m	CsXCP1	LASFPIK	Yes	No	0	774.464	381	387	yes	yes	2	By matching	By MS/MS	By MS/MS	By matching	By matching	By matching	By matching	By matching	By matching	By matching	By matching	By matching
Ciclev10028616m	CsXCP1	LASFPIKFK	Yes	No	1	1049.63	381	389	yes	yes	2	By matching	By matching	By MS/MS	By matching	By matching	By matching	By matching	By matching	By matching	By matching	By matching	By matching
Ciclev10028616m	CsXCP1	NTGLPGGLCAINK	Yes	No	0	1313.68	368	380	yes	yes	2	By MS/MS	By MS/MS	By MS/MS	By matching	By matching	By matching	By matching	By matching	By matching	By matching	By matching	By matching
Ciclev10028616m	CsXCP1	NTGLPGGLCAINKLASFPIK	Yes	No	1	2070.13	368	387	yes	yes	3	By matching	By matching	By MS/MS	By matching	By matching	By matching	By matching	By matching	By matching	By matching	By matching	By matching
Ciclev10028616m	CsXCP1	WGEGGYIR	Yes	No	0	936.445	357	364	yes	yes	2	By matching	By MS/MS	By matching	By matching	By matching	By matching	By matching	By matching	By matching	By matching	By matching	By matching
orange1.1g018649m;Ciclev10001665m	CsXCP1	ALANQPLSVAIEASGR	Yes	No	0	1595.86	259	274	yes	no	2	By matching	By MS/MS	By matching	By matching	By matching	By matching	By matching	By matching	By matching	By matching	By matching	By matching
orange1.1g018649m;Ciclev10001665m	CsXCP1	GESEVVTINGYHDVPQNSEDSLLK	Yes	No	0	2629.25	235	258	yes	no	3	By matching	By matching	By MS/MS	By matching	By matching	By matching	By matching	By matching	By matching	By matching	By matching	By matching
orange1.1g018649m;Ciclev10001665m	CsXCP1	GLDYIIVK	Yes	No	0	919.538	306	313	yes	no	2	By MS/MS	By MS/MS	By MS/MS	By MS/MS	By MS/MS	By matching	By matching	By matching	By matching	By matching	By matching	By matching
orange1.1g018649m;Ciclev10001665m	CsXCP1	LERFEIFKDNLR	Yes	No	2	1578.85	66	77	yes	no	4	By matching	By matching	By matching	By MS/MS	By MS/MS	By matching	By matching	By matching	By matching	By matching	By matching	By matching
orange1.1g018649m;Ciclev10001665m	CsXCP1	MASYPIK	Yes	Yes	0	808.415	344	350	yes	no	2	By matching	By MS/MS	By matching	By matching	By matching	By matching	By matching	By matching	By matching	By matching	By matching	By matching
orange1.1g018649m;Ciclev10001665m;orange1.1g018781m;Ciclev10028739m	CsXCP1	NTGKPEGLCGINK	Yes	No	1	1386.69	331	343	no	no	2;3	By MS/MS	By MS/MS	By MS/MS	By MS/MS	By MS/MS	By MS/MS	By matching	By matching	By matching	By matching	By matching	By matching
orange1.1g018781m;Ciclev10028739m	CsXCP1	SKGSDYIIVK	Yes	No	1	1108.61	303	312	yes	no	2	By matching	By MS/MS	By MS/MS	By matching	By matching	By matching	By matching	By matching	By matching	By matching	By matching	By matching
Ciclev10008780m;Ciclev10008748m;orange1.1g036910m	CsAALP	CGNTPMDVNHAVVAVGYGVEDGVPYWLIK	Yes	No	0	3159.52	290	318	yes	no	3	By matching	By MS/MS	By MS/MS	By MS/MS	By MS/MS	By MS/MS	By matching	By matching	By matching	By matching	By matching	By matching
Ciclev10008780m;Ciclev10008748m	CsAALP	ESGIVSPVKDQGHCGSCWTFSTTGSLEAAYHQAFGK	Yes	Yes	1	3898.77	150	185	yes	no	4;5	By matching	By MS/MS	By MS/MS	By MS/MS	By MS/MS	By MS/MS	By matching	By matching	By matching	By matching	By matching	By matching
Ciclev10008780m;Ciclev10008748m;orange1.1g036910m	CsAALP	FYKSGVYSSTK	Yes	No	1	1265.63	279	289	yes	no	2;3	By MS/MS	By MS/MS	By MS/MS	By matching	By MS/MS	By matching	By matching	By matching	By matching	By matching	By matching	By matching
Ciclev10008780m;Ciclev10008748m;orange1.1g036910m	CsAALP	GISLSEQQLVDCAQAFNNQGCNGGLPSQAFEYIK	Yes	No	0	3742.74	186	219	yes	no	3;4	By MS/MS	By MS/MS	By MS/MS	By MS/MS	By MS/MS	By MS/MS	By matching	By matching	By matching	By matching	By matching	By matching
Ciclev10008780m;Ciclev10008748m;orange1.1g036910m	CsAALP	MEMGKNMCGIATCASYPVVA	Yes	No	1	2188.94	333	352	yes	no	2;3	By matching	By matching	By matching	By MS/MS	By MS/MS	By MS/MS	By matching	By matching	By matching	By matching	By matching	By matching
Ciclev10008780m;Ciclev10008748m;orange1.1g036910m	CsAALP	NMCGIATCASYPVVA	Yes	No	0	1612.7	338	352	yes	no	2	By MS/MS	By MS/MS	By MS/MS	By MS/MS	By MS/MS	By MS/MS	By matching	By matching	By matching	By matching	By matching	By matching
Ciclev10008780m;Ciclev10008748m;orange1.1g036910m	CsAALP	NSWGENWGDHGYFK	Yes	Yes	0	1695.71	319	332	yes	no	2;3	By MS/MS	By MS/MS	By MS/MS	By MS/MS	By MS/MS	By MS/MS	By MS/MS	By MS/MS	By MS/MS	By MS/MS	By MS/MS	By MS/MS
Ciclev10008780m;Ciclev10008748m;orange1.1g036910m	CsAALP	YNGGLDTEEAYPYTGK	Yes	Yes	0	1776.78	220	235	yes	no	2	By MS/MS	By MS/MS	By MS/MS	By MS/MS	By matching	By matching	By MS/MS	By MS/MS	By MS/MS	By matching	By MS/MS	By MS/MS
Ciclev10008780m;Ciclev10008748m;orange1.1g036910m	CsAALP	YNGGLDTEEAYPYTGKDGVCK	Yes	No	1	2336.03	220	240	yes	no	2;3	By MS/MS	By MS/MS	By MS/MS	By MS/MS	By MS/MS	By MS/MS	By matching	By matching	By matching	By matching	By matching	By matching
Ciclev10005334m	CcSAG12-1	DVDAPEGLCGIATKPSYPVA	Yes	No	1	2058.99	325	344	yes	yes	2	By matching	By matching	By matching	By MS/MS	By MS/MS	By matching	By matching	By matching	By matching	By matching	By matching	By matching
Ciclev10005334m;Ciclev10005342m;Ciclev10001723m;Ciclev10001719m;Ciclev10001718m	CcSAG12-1	EVQGTCEDAQVK	Yes	Yes	0	1362.61	219	230	no	no	2	By matching	By matching	By matching	By matching	By matching	By matching	By matching	By matching	By MS/MS	By MS/MS	By MS/MS	By MS/MS
Ciclev10005334m;Ciclev10006884m;Ciclev10005342m	CcSAG12-1	GCGTQCSHAVAIVGFGATEDGMKYWLIK	Yes	No	1	3055.44	280	307	no	no	3;4	By matching	By matching	By matching	By MS/MS	By MS/MS	By MS/MS	By matching	By matching	By matching	By matching	By matching	By matching
Ciclev10005334m	CcSAG12-1	ILRDVDAPEGLCGIATKPSYPVA	Yes	No	2	2441.26	322	344	yes	yes	2;3	By MS/MS	By MS/MS	By MS/MS	By MS/MS	By MS/MS	By MS/MS	By matching	By matching	By matching	By matching	By matching	By matching
Ciclev10005334m	CcSAG12-1	ISGGNLIPLSEQQILDCSIDGNR	Yes	No	0	2498.24	167	189	yes	yes	3	By matching	By matching	By matching	By matching	By matching	By MS/MS	By matching	By matching	By matching	By matching	By matching	By matching
Ciclev10005334m	CcSAG12-1	NQGIATEADYPYKEVQGTCEDAQVK	Yes	No	1	2813.28	206	230	yes	yes	3	By matching	By matching	By matching	By matching	By MS/MS	By MS/MS	By matching	By matching	By matching	By matching	By matching	By matching
Ciclev10005334m;Ciclev10006884m	CcSAG12-1	NSWGEKWGEAGYMR	Yes	No	1	1669.73	308	321	yes	no	3	By matching	By matching	By matching	By matching	By matching	By MS/MS	By matching	By matching	By matching	By matching	By matching	By matching
Ciclev10005334m;Ciclev10006884m	CcSAG12-1	WGEAGYMR	Yes	No	0	968.417	314	321	yes	no	2	By matching	By matching	By matching	By MS/MS	By MS/MS	By MS/MS	By matching	By matching	By matching	By matching	By matching	By matching
orange1.1g018958m;Ciclev10015798m	CsSAG12-3	AFAYIIQNQGIATEDEYPYQAVPGTCSAAQKPAAAK	Yes	No	1	3841.86	207	242	yes	5	3;4	By MS/MS	By MS/MS	By MS/MS	By MS/MS	By MS/MS	By MS/MS	By matching	By matching	By matching	By matching	By matching	By matching
orange1.1g018958m;Ciclev10015798m;orange1.1g023507m	CsSAG12-3	DEGLCGIGTR	Yes	Yes	0	1076.49	333	342	yes	no	2	By matching	By matching	By matching	By MS/MS	By matching	By MS/MS	By matching	By MS/MS	By MS/MS	By matching	By matching	By matching
orange1.1g018958m;Ciclev10015798m	CsSAG12-3	EKAFAYIIQNQGIATEDEYPYQAVPGTCSAAQKPAAAK	Yes	No	2	4099	205	242	yes	no	4	By matching	By MS/MS	By matching	By MS/MS	By MS/MS	By MS/MS	By matching	By matching	By matching	By matching	By matching	By matching
orange1.1g018958m;Ciclev10015798m;orange1.1g018968m;Ciclev10015799m	CsSAG12-3	ISNYEEVPSGDEQALLK	Yes	Yes	0	1890.92	243	259	yes	no	2	By MS/MS	By MS/MS	By MS/MS	By MS/MS	By MS/MS	By MS/MS	By MS/MS	By MS/MS	By MS/MS	By MS/MS	By MS/MS	By matching
orange1.1g018958m;Ciclev10015798m;orange1.1g023507m	CsSAG12-3	IVRDEGLCGIGTR	Yes	Yes	1	1444.75	330	342	yes	no	2;3	By MS/MS	By MS/MS	By MS/MS	By MS/MS	By MS/MS	By MS/MS	By matching	By MS/MS	By MS/MS	By matching	By matching	By matching
orange1.1g018958m;Ciclev10015798m;orange1.1g023507m	CsSAG12-3	NSWGNTWGDAGYMK	Yes	Yes	0	1585.66	316	329	yes	no	2	By matching	By MS/MS	By matching	By MS/MS	By MS/MS	By MS/MS	By MS/MS	By matching	By MS/MS	By matching	By MS/MS	By matching
orange1.1g019063m;orange1.1g019112m;Ciclev10015814m;orange1.1g048025m	CsSAG12-4	AFEYIIENK	Yes	Yes	0	1125.57	201	209	no	no	2	By matching	By matching	By matching	By MS/MS	By matching	By matching	By matching	By matching	By MS/MS	By matching	By matching	By MS/MS
orange1.1g019063m	CsSAG12-4	AVAATISKYEDLPKGDEQALLQAVSNQPVSVCVDASGR	Yes	No	2	3986.01	233	270	yes	yes	4	By matching	By matching	By matching	By MS/MS	By MS/MS	By MS/MS	By matching	By matching	By matching	By matching	By matching	By matching
orange1.1g019063m	CsSAG12-4	GLATEADYPYRHEEGTCDNQK	Yes	No	1	2453.06	210	230	yes	yes	3	By matching	By matching	By matching	By matching	By matching	By MS/MS	By matching	By matching	By matching	By matching	By matching	By matching
orange1.1g019063m	CsSAG12-4	GLATEADYPYRHEEGTCDNQKEK	Yes	No	2	2710.19	210	232	yes	yes	3;4	By matching	By matching	By matching	By MS/MS	By MS/MS	By MS/MS	By matching	By matching	By matching	By matching	By matching	By matching
orange1.1g019063m	CsSAG12-4	ILRDAGLCGIATAASYPVAI	Yes	No	1	2031.08	327	346	yes	yes	2	By matching	By matching	By matching	By MS/MS	By MS/MS	By MS/MS	By matching	By matching	By matching	By matching	By matching	By matching
orange1.1g019063m;orange1.1g019112m;Ciclev10015814m	CsSAG12-4	YEDLPK	Yes	Yes	0	763.375	241	246	no	no	2	By matching	By matching	By matching	By matching	By matching	By matching	By matching	By matching	By MS/MS	By MS/MS	By MS/MS	By matching
